# Supplementary material for: Der p 23, A Frequent IgE Sensitizer in Humans, Induces Airway Inflammation in Mice
Source: Int J Mol Sci. 2025 Nov 5;26(21):10765. doi: 10.3390/ijms262110765 (PMC12609036; doi:10.3390/ijms262110765)
Supplement: Supplementary file 1 [file ijms-26-10765-s001.zip]

Archive with 2 entries (2 files):
- Supplementary tables.pdf
- Supplementary Figures.pdf
